# Supplementary material for: Effectiveness of the European Natura 2000 network to sustain a specialist wintering waterbird population in the face of climate change
Source: Sci Rep. 2020 Nov 20;10:20286. doi: 10.1038/s41598-020-77153-4 (PMC7679383; doi:10.1038/s41598-020-77153-4)
Supplement: Supplementary file 2 — Supplementary Information 2. [file 41598_2020_77153_MOESM2_ESM.xlsx]

## Sheet: Arkusz1
Manuscript title: Effectiveness of the European Natura 2000 network to sustain a specialist wintering waterbird population in the face of climate change. Author list: Dominik Marchowski, Łukasz Ławicki, Anthony D. Fox, Rasmus D. Nielsen, Ib K. Petersen, Menno Hornman, Leif Nilsson, Fredrik Haas, Johannes Wahl, Jan Kieckbusch, Hans W. Nehls, Neil Calbrade, Richard Hearn, Włodzimierz Meissner, Niam…
Table S3. List of areas important as wintering grounds for Greater Scaup Aythya marila in northern and western Europe.
Country	Site name	Natura 2000 SPA	Site Code	area km²	area ha	date of establ	udate date	qualifying species	MP y/n	max number from SDF	site ass. Glo.	population
United Kingdom	Lough Neagh and Lough Beg	1	UK9020091	408.222	40822.2	1996	2018	0	0	0
United Kingdom	Belfast Lough Open Water	1	UK9020290	55.8991	5589.91	2009	2015	0	0	0
United Kingdom	Upper Solway Flats and Marshes	1	UK9005012	437.201	43720.1	1992	2015	1	0	1544	B	w
United Kingdom	Firth of Forth	1	UK9004411	63.2312	6323.12	2001	2018	1	0	437	B	w
United Kingdom	Hoy	1	UK9002141	181.389	18138.9	2000	2015	0	0	0
Netherlands	Markermeer & Ijmeer	1	NL9803029	684.74	68474	2000	2018	1	1	97	C	w
Netherlands	Ijsselmeer	1	NL9803028	1133.54	113354	2000	2018	1	1	13444	A	w
Netherlands	Waddenzee	1	NL9801001	2717.6	271760	1991	2018	1	1	5211	A	w
Denmark	Ålborg Bugt, nordlige del	1	DK00FX002	315.358	31535.8	1983	2018	1	1	800	A	c
Denmark	Randers og Mariager Fjorde og Ålborg Bugt, sydlige del	1	DK00FY015	385.401	38540.1	1983	2018	1	1	12765	A	c
Denmark	Lillebælt	1	DK008Z047	341.242	34124.2	1983	2018	1	1	5701	B	c
Denmark	Horsens Fjord og Endelave	1	DK00DY036	417.6	41760	1983	2018	1	1	1600	A	c
Denmark	Sejerø Bugt og Nekselø	1	DK005X094	403.882	40388.2	1983	2018	1	1	1000	B	c
Denmark	Sydfynske Øhav	1	DK008X071	375.653	37565.3	1983	2018	0	0	0
Denmark	Kyststrækningen v. Hyllekrog-Rødsand	1	DK006X083	325.074	32507.4	1983	2018	0	0	0
Denmark	Præstø Fjord, Ulvshale, Nyord og Jungshoved Nor	1	DK006X089	246.496	24649.6	1983	2018	0	0	0
Denmark	Bornholm coast	0		87.4264	8742.64			0	0
Denmark	Bøjden Nor	1	DK008B358	55.1017	10.0869	2018		1	0
Germany	Flensburger Förde	1	DE1123491	124.039	12403.9	2004	2017	1	1	8000	B	w
Germany	Östliche Kieler Bucht	1	DE1530491	746.644	74664.4	2004	2015	1	1	5500	A	w
Germany	Ostsee östlich Wagrien	1	DE1633491	394.008	39400.8	2004	2015	1	1	4000	A	w
Germany	Wismarbucht und Salzhaff	1	DE1934401	424.591	42459.1	2008	2017	1	1	30000	A	w
Germany	Vorpommersche Boddenlandschaft und nördlicher Strelasund	1	DE1542401	1222.63	122263	2008	2017	1	1	40000	A	c
Germany	Binnenbodden von Rügen	1	DE1446401	207.346	20734.6	2008	2017	1	0	4000	B	w
Germany	Greifswalder Bodden und südlicher Strelasund	1	DE1747402	874.123	87412.2	2008	2017	1	0	45000	A	c
Germany	Peenestrom und Achterwasser	1	DE1949401	161.53	16153	2008	2017	0	0	0
Germany	Kleines Haff, Neuwarper See und Riether Werder	1	DE2250471	291.621	29162.1	2008	2017	1	0	9000	B	w
Germany	Coast of the island of Usedom	0		183.692	18369.2			0	0
Poland	Zalew Szczeciński	1	PLB320009	471.571	47157.1	2004	2017	1	0	54000	A	w
Poland	Zalew Kamieński i Dziwna	1	PLB320011	125	12500	2007	2017	0	0	0
Poland	Delta Świny	1	PLB320002	109.991	10999.1	2004	2017	0	0	0
Poland	Dolina Dolnej Odry	1	PLB320003	615.95	61595	2004	2017	1	1	4100	C	c
Poland	Zatoka Pomorska	1	PLB990003	3090.66	309066	2004	2017	0	0
Poland	Zatoka Pucka	1	PLB220005	625.16	62516	2004	2017	1	0	12500	C	c
Poland	Zalew Wiślany	1	PLB280010	322.684	32268.4	2004	2018	0	0	800	D	c
Sweden	Nordvästra Skånes havsområde	1	SE0420360	1342.65	134265	2016	2016	1	1	100	C	w
Sweden	Falsterbo-Foteviken	1	SE0430002	440.461	44046.1	1996	2012	0	0	0
Sweden	Pukaviksbukten	0		88.7181	8871.81			0	0	0
Sweden	Tromtö-Almö	1	SE0410042	33.1912	3319.12	1996	2012	0	0	0
Sweden	Torhamn-Hästholmen	1	SE0410041	18.1334	1813.34	1996	2012	1	0	?	C	c
Sweden	Karlskrona area	0		89.8746	8987.46			0	0	0
Sweden	Kalmar area	0		66.391	6639.1			0	0
Sweden	Kapelludden	1	SE0330265	4.9846	498.46	2002	2012	0	0	0
Sweden	Öland northern coast	0		175.846	17584.6			0	0
Sweden	Flisviken	1	SE0340162	1.9887	198.87			0	0
Sweden	Närsholmen	1	SE0340017	4.1481	414.81	1996	2012	1	1	1000	C	w
Sweden	Southern coast of Gothland	0		189.615	18961.5			0	0
Sweden	Laus holmar	1	SE0340021	5.2756	527.56	1996	2012	0	0
Sweden	Eastern coast of Gothland	0		250.614	25061.4			0	0
Sweden	Northern coast of Gthland	0		358.26	35826			0	0
Estonia	Väinamere	1	EE0040001	2732.49	273249	2004	2009	1	1	50000	B	c
Estonia	Pärnu lahe	1	EE0040346	1104.26	110426	2004	2009	1	1	57000	A	c
Estonia	Kura kurgu	1	EE0040434	1939.76	193976	2004	2010	1	1	20000	A	c
Estonia	Vilsandi	1	EE0040496	183.3	18330	2004	2009	1	0	3100	A	c
Estonia	Tagamõisa	1	EE0040476	135.535	13553.5	2004	2009	0	0
Estonia	Küdema lahe	1	EE0040432	45.0237	4502.37	2004	2010	0	0
Ireland	Lough Swilly	1	IE0004075	85.6246	8562.46	1995	2018	1	0	103	C	w
